# Supplementary material for: Clinical Efficacy of One Short Course of Mannan-Conjugated Birch Pollen Allergoid Immunotherapy: A Comparative Evaluation After Prior Placebo Treatment
Source: J Clin Med. 2025 Dec 3;14(23):8565. doi: 10.3390/jcm14238565 (PMC12692785; doi:10.3390/jcm14238565)
Supplement: Supplementary file 1 [file jcm-14-08565-s001.zip]

Archive with 1 entries (1 files):
- jcm-3974958-supplementary.pdf
